# Supplementary material for: Paralemnolins X and Y, New Antimicrobial Sesquiterpenoids from the Soft Coral Paralemnalia thyrsoide
Source: Antibiotics (Basel). 2021 Sep 24;10(10):1158. doi: 10.3390/antibiotics10101158 (PMC8532672; doi:10.3390/antibiotics10101158)
Supplement: Supplementary file 1 [file antibiotics-10-01158-s001.zip]

Archive with 1 entries (1 files):
- antibiotics-1391151-supplementary.pdf
